# Supplementary material for: Case Report: Response to ALK-TKIs in a metastatic lung cancer patient with morphological heterogeneity and consistent molecular features
Source: Front Oncol. 2023 Aug 11;13:1209799. doi: 10.3389/fonc.2023.1209799 (PMC10450948; doi:10.3389/fonc.2023.1209799)
Supplement: Supplementary file 3 [file Table_3.xlsx]

## Sheet: Sheet1
Sample information	Moderately differentiated adenocarcinoma of the scalp
Medication tips
detection content	Result		Subregion	Degree of mutation	drugs approved for non-small cell lung cancer by The FDA/NMPA		drugs approved for other cancers by The FDA/NMPA	drugs under clinical trial phase
					Potentially sensitive	Possible drug resistance	Potentially sensitive	Potentially sensitive
EML4- ALK	Fusion	0.4521	IVS13-IVS19	Level I	Aletinib (Level A) Anlotinib (Level A) Bevacizumab (Level A) Ensartinib (Level A) Crizotinib (Level A) Ceritinib (Level A) Brigatinib (Level A) Lorlatinib (Level A) Entrectinib (Level C)	Gefitinib (Level A)	-	TQ-B3139 (Level C)
STK11	c.598-13_606delGGCACCGCCACAGGCACTGCAC	0.352	IVS4-EX5	Level II	-	Erlotinib (Level C) Gefitinib (Level C)	Everolimus (Level D)	-
Detection result
Genes	Result	Subregion	Transcript	mutation abundance or copy number	Degree of mutation
EML4-ALK	Fusion	IVS13-IVS19	NM_019063.3-NM_004304.4	0.4521	Level I
STK11	c.598-13_606delGGCACCGCCACAGGCACTGCAC	IVS4-EX5	NM_000455.4	0.352	Level II
MDM2	Copy number gain		NM_002392.4	4.61	Level II
CIC	p.A1130V c.3389C>T	EX14	NM_015125.3	0.4016	Level III
FRAS1	p.E1495K c.4483G>A	EX33	NM_025074.6	0.2435	Level III
SESN2	p.R463H c.1388G>A	EX10E	NM_031459.4	0.0066	III 类
CDKN2A CDKN2B-AS1	Fusion	IVS1-IVS1	NM_058195.3-NR_003529.3	0.5	III 类
