# Supplementary material for: Case Report: Response to ALK-TKIs in a metastatic lung cancer patient with morphological heterogeneity and consistent molecular features
Source: Front Oncol. 2023 Aug 11;13:1209799. doi: 10.3389/fonc.2023.1209799 (PMC10450948; doi:10.3389/fonc.2023.1209799)
Supplement: Supplementary file 4 [file Table_4.xlsx]

## Sheet: 20P2124945-1
Sample information	Blood
Medication tips
detection content	Result		Subregion	Degree of mutation	drugs approved for non-small cell lung cancer by The FDA/NMPA		drugs approved for other cancers by The FDA/NMPA	drugs under clinical trial phase
					Potentially sensitive	Possible drug resistance	Potentially sensitive	Potentially sensitive
EML4- ALK	Fusion	0.0261	EX13- EX20	Level I	Aletinib (Level A) Anlotinib (Level A) Bevacizumab (Level A) Bugtinib (Level A) Ensartinib (Level A) Crizotinib (Level A) Loratinib (Level A) Ceritinib (Level A) Entrectinib (Level C)	Gefitinib (Level A)	Aletinib + bevacizumab (Level C) Crizotinib followed by ceritinib (Level D)	APG-2449 (Level C) Iruplinalkib (Level C) SAF-189s (Level C) TQ-B3139 (Level C) Patritumab Deruxtecan (Level D)
PIK3CA	p.E542K (c.1624 G>A)	0.0064	EX10	Level II	-	Ocitinib (Level C) Erlotinib (Level C) Gefitinib (Level C)	Alpelisib (Level C)	Ipatasertib (Level C)
Detection result
Genes	Result	Subregion	Transcript	mutation abundance or copy number	Degree of mutation
EML4-ALK	Fusion	EX13-EX20	NM_019063.3-NM_004304.4	0.0261	Level I
PIK3CA	p.E542K (c.1624G>A)	EX10	NM_006218.2	0.0064	Level II
